# Supplementary material for: A new species of the genus Orthotemnus Wollaston, 1873 (Coleoptera, Curculionidae, Cossoninae) from China
Source: Zookeys. 2015 Jan 19;(472):103–16. doi: 10.3897/zookeys.472.8033 (PMC4304032; doi:10.3897/zookeys.472.8033)
Supplement: XML Treatment for Orthotemnus [file zookeys.472.8033-treatment1.xml]

<!DOCTYPE tp:taxon-treatment
  PUBLIC "-//TaxonX//DTD Taxonomic Treatment Publishing DTD v0 20100105//EN" "tax-treatment-NSO.dtd">
<tp:taxon-treatment xmlns:tp="http://www.plazi.org/taxpub"><tp:treatment-meta><kwd-group><label>Taxon classification</label><kwd><named-content content-type="kingdom">Animalia</named-content></kwd><kwd><named-content content-type="order">Coleoptera</named-content></kwd><kwd><named-content content-type="family">Curculionidae</named-content></kwd></kwd-group><mixed-citation publication-type="journal"><person-group><name><surname>Omar</surname><given-names>Youssef Mohamed</given-names></name><name><surname>Zhang</surname><given-names>Runzhi</given-names></name><name><surname>Davis</surname><given-names>Steven R.</given-names></name></person-group><article-title>A new species of the genus <italic><tp:taxon-name><tp:taxon-name-part taxon-name-part-type="genus">Orthotemnus</tp:taxon-name-part></tp:taxon-name></italic> Wollaston, 1873 (<tp:taxon-name><tp:taxon-name-part taxon-name-part-type="order">Coleoptera</tp:taxon-name-part></tp:taxon-name>, <tp:taxon-name><tp:taxon-name-part taxon-name-part-type="family">Curculionidae</tp:taxon-name-part></tp:taxon-name>, <tp:taxon-name><tp:taxon-name-part taxon-name-part-type="subfamily">Cossoninae</tp:taxon-name-part></tp:taxon-name>) from China</article-title><source>Zookeys</source><day>19</day><month>1</month><year>2015</year><volume>2015</volume><issue>472</issue><fpage>103</fpage><lpage>116</lpage><pub-id pub-id-type="doi">10.3897/zookeys.472.8033</pub-id></mixed-citation></tp:treatment-meta><tp:nomenclature><tp:taxon-name>
                        <tp:taxon-name-part taxon-name-part-type="genus">Orthotemnus</tp:taxon-name-part>
                    </tp:taxon-name><tp:taxon-authority>Wollaston, 1873</tp:taxon-authority></tp:nomenclature><tp:treatment-sec sec-type="Type species"><title>Type species.</title><p><italic><tp:taxon-name><tp:taxon-name-part taxon-name-part-type="genus">Orthotemnus</tp:taxon-name-part> <tp:taxon-name-part taxon-name-part-type="species">reflexus</tp:taxon-name-part></tp:taxon-name></italic> Wollaston, 1873: 489, by monotypy.</p></tp:treatment-sec><tp:treatment-sec sec-type="Diagnosis"><title>Diagnosis.</title><!--PageBreak--><p><italic>Body</italic> (5.50–6.60 mm) not or slightly compressed longitudinally, elongate; derm glossy, glabrous, at most with sparse setae on elytra. <italic>Rostrum</italic> rather long and robust, much shorter than pronotum; longer than head; often wider before antennal insertion (equal width throughout: <xref ref-type="bibr" rid="B11">Wollaston (1873)</xref>). <italic>Antennae</italic> inserted above middle of rostrum in lateral view so that anterior part of scrobes visible from above; scapes reaching or passing hind margin of eyes, longer than funicles; funicles with seven segments. <italic>Head</italic> with forehead between eyes as broad as or broader than base of rostrum; postocular constriction not touching eyes. <italic>Eyes</italic> large, distance between eyes and postocular constriction shorter than diameter of eye. <italic>Pronotum</italic> not bisinuate at base (if weakly bisinuate, tarsal segment 5 broadest near base and tapering distally, or derm matt); triangular, truncate at base, as wide as elytral base. <italic>Elytra</italic> evenly parallel-sided, linearly truncated at base, not setose, recurved at their apex. <italic>Legs</italic>. with pro- and mesocoxae very widely and subequally separated, metacoxae less remote than pro- and mesocoxae; procoxae not very close to hind margin of prosternum; tibiae normal; tarsal groove of front tibiae not or bluntly pointed laterally; tarsi with segment 3 small, simple, entire or slightly notched, segment 5 normal, clavate, not compressed (<xref ref-type="bibr" rid="B11">Wollaston 1873</xref>, <xref ref-type="bibr" rid="B5">Hustache 1924</xref>, <xref ref-type="bibr" rid="B8">Morimoto 1973</xref>, <xref ref-type="bibr" rid="B12">Zhang 1992</xref>).</p></tp:treatment-sec><ref-list><ref id="B11"><mixed-citation xmlns:xlink="http://www.w3.org/1999/xlink" xlink:type="simple"><person-group><name name-style="western"><surname>Wollaston</surname><given-names>TV</given-names></name></person-group> (<year>1873</year>) <article-title>On the genera of the <tp:taxon-name><tp:taxon-name-part taxon-name-part-type="family">Cossonidae</tp:taxon-name-part></tp:taxon-name>.</article-title><source>Transactions of the Entomological Society of London</source><volume>4</volume>: <fpage>427</fpage>–<lpage>657</lpage>.</mixed-citation></ref><ref id="B5"><mixed-citation xmlns:xlink="http://www.w3.org/1999/xlink" xlink:type="simple"><person-group><name name-style="western"><surname>Hustache</surname><given-names>A</given-names></name></person-group> (<year>1924</year>) <article-title>Synopsis des Curculionides de Madagascar.</article-title><source>Bulletin de l’ Academie Malgache Nouvelle Série</source><volume>7</volume>: <fpage>1</fpage>–<lpage>582</lpage>.</mixed-citation></ref><ref id="B8"><mixed-citation xmlns:xlink="http://www.w3.org/1999/xlink" xlink:type="simple"><person-group><name name-style="western"><surname>Morimoto</surname><given-names>K</given-names></name></person-group> (<year>1973</year>) <article-title>On the genera of Oriental <tp:taxon-name><tp:taxon-name-part taxon-name-part-type="subfamily">Cossoninae</tp:taxon-name-part></tp:taxon-name> (<tp:taxon-name><tp:taxon-name-part taxon-name-part-type="order">Coleoptera</tp:taxon-name-part></tp:taxon-name>: <tp:taxon-name><tp:taxon-name-part taxon-name-part-type="family">Curculionidae</tp:taxon-name-part></tp:taxon-name>).</article-title><source>Bulletin of the Government Forest Experiment Station</source><volume>257</volume>: <fpage>81</fpage>–<lpage>100</lpage> +16 pl.</mixed-citation></ref><ref id="B12"><mixed-citation xmlns:xlink="http://www.w3.org/1999/xlink" xlink:type="simple"><person-group><name name-style="western"><surname>Zhang</surname><given-names>R</given-names></name></person-group> (<year>1992</year>) <article-title>A key to genera of Chinese <tp:taxon-name><tp:taxon-name-part taxon-name-part-type="subfamily">Cossoninae</tp:taxon-name-part></tp:taxon-name> (<tp:taxon-name><tp:taxon-name-part taxon-name-part-type="order">Coleoptera</tp:taxon-name-part></tp:taxon-name>: <tp:taxon-name><tp:taxon-name-part taxon-name-part-type="family">Curculionidae</tp:taxon-name-part></tp:taxon-name>).</article-title><source>Journal of Beijing Forestry University</source><volume>14</volume>: <fpage>75</fpage>–<lpage>79</lpage>.</mixed-citation></ref></ref-list></tp:taxon-treatment>
