# Supplementary material for: A new species of the genus Orthotemnus Wollaston, 1873 (Coleoptera, Curculionidae, Cossoninae) from China
Source: Zookeys. 2015 Jan 19;(472):103–16. doi: 10.3897/zookeys.472.8033 (PMC4304032; doi:10.3897/zookeys.472.8033)
Supplement: XML Treatment for Orthotemnus longitarsus [file zookeys.472.8033-treatment2.xml]

<!DOCTYPE tp:taxon-treatment
  PUBLIC "-//TaxonX//DTD Taxonomic Treatment Publishing DTD v0 20100105//EN" "tax-treatment-NSO.dtd">
<tp:taxon-treatment xmlns:tp="http://www.plazi.org/taxpub"><tp:treatment-meta><kwd-group><label>Taxon classification</label><kwd><named-content content-type="kingdom">Animalia</named-content></kwd><kwd><named-content content-type="order">Coleoptera</named-content></kwd><kwd><named-content content-type="family">Curculionidae</named-content></kwd></kwd-group><mixed-citation publication-type="journal"><person-group><name><surname>Omar</surname><given-names>Youssef Mohamed</given-names></name><name><surname>Zhang</surname><given-names>Runzhi</given-names></name><name><surname>Davis</surname><given-names>Steven R.</given-names></name></person-group><article-title>A new species of the genus <italic><tp:taxon-name><tp:taxon-name-part taxon-name-part-type="genus">Orthotemnus</tp:taxon-name-part></tp:taxon-name></italic> Wollaston, 1873 (<tp:taxon-name><tp:taxon-name-part taxon-name-part-type="order">Coleoptera</tp:taxon-name-part></tp:taxon-name>, <tp:taxon-name><tp:taxon-name-part taxon-name-part-type="family">Curculionidae</tp:taxon-name-part></tp:taxon-name>, <tp:taxon-name><tp:taxon-name-part taxon-name-part-type="subfamily">Cossoninae</tp:taxon-name-part></tp:taxon-name>) from China</article-title><source>Zookeys</source><day>19</day><month>1</month><year>2015</year><volume>2015</volume><issue>472</issue><fpage>103</fpage><lpage>116</lpage><pub-id pub-id-type="doi">10.3897/zookeys.472.8033</pub-id></mixed-citation></tp:treatment-meta><tp:nomenclature><tp:taxon-name>
                        <tp:taxon-name-part taxon-name-part-type="genus">Orthotemnus</tp:taxon-name-part>
                        <tp:taxon-name-part taxon-name-part-type="species">longitarsus</tp:taxon-name-part>
                        <object-id xmlns:xlink="http://www.w3.org/1999/xlink" content-type="zoobank" xlink:type="simple">http://zoobank.org/F8FA4CA4-ECE4-4998-8137-FA8A1EE5AB5C</object-id>
                    </tp:taxon-name><tp:taxon-authority>Omar &amp; Zhang</tp:taxon-authority><tp:taxon-status xmlns:xlink="http://www.w3.org/1999/xlink" xlink:type="simple">sp. n.</tp:taxon-status><xref ref-type="fig" rid="F1">Figs 1–4</xref><xref ref-type="fig" rid="F2">, 5–11</xref><xref ref-type="fig" rid="F3">, 12–18</xref><xref ref-type="fig" rid="F4">, 19–22</xref><xref ref-type="fig" rid="F5">, 23–31</xref><xref ref-type="fig" rid="F6">, 32–37</xref><xref ref-type="fig" rid="F7">, 38–40</xref></tp:nomenclature><tp:treatment-sec sec-type="Diagnosis"><title>Diagnosis.</title><p>Rostrum widening after antennal insertion; scapes passing posterior margin of eye and reaching postocular constriction; temples swollen; forehead with short median furrow; sutural striae deep and depressed near scutellum; intervals smooth, equal, convex, with a single row of fine punctures, wider than striae; humeri truncate, quadrate; tarsi longer than tibiae.</p></tp:treatment-sec><tp:treatment-sec sec-type="Description"><title>Description.</title><p><italic>Measurements</italic> (male): <bold>BL:</bold> 3.29–3.40 mm; <bold>EL:</bold> 2.33–2.38 mm; <bold>EWB:</bold> 1.02–1.08 mm; <bold>EWW:</bold> 1.02–1.08 mm; <bold>PL:</bold> 0.96–1.02 mm; <bold>PW:</bold> 0.90–0.94 mm; <bold>RL:</bold> 0.52–0.55 mm; <bold>RWA:</bold> 0.31–0.34 mm; <bold>RWB:</bold> 0.25–0.30 mm; <bold>AL:</bold> 0.90–0.94 mm; <bold>ASL:</bold> 0.40–0.42 mm; <bold>AFL:</bold> 0.30–0.31 <bold>ACL:</bold> 0.20–0.22; <bold>ACW:</bold> 0.12–0.14 mm. <italic>Measurements</italic> (female): <bold>BL:</bold> 2.58–2.80 mm; <bold>EL:</bold> 1.70–1.90 mm; <bold>EWB:</bold> 0.84–0.96 mm; <bold>EWW:</bold> 0.84–0.96 mm; <bold>PL:</bold> 0.88–0.90 mm; <bold>PW:</bold> 0.77–0.78 mm; <bold>RL:</bold> 0.48–0.50 mm; <bold>RWA:</bold> 0.26–0.28 mm; <bold>RWB:</bold> 0.19–0.20 mm; <bold>AL:</bold> 0.70–0.90 mm; <bold>ASL:</bold> 0.32–0.40; <bold>AFL:</bold> 0.20–0.30; <bold>ACL:</bold> 0.13–0.20; <bold>ACW:</bold> 0.10–0.11 mm.</p><p><italic>Body</italic> (Figs <xref ref-type="fig" rid="F1">1</xref>–<xref ref-type="fig" rid="F2">5</xref>) oblong, curved, glossy.</p><p><italic>Colour</italic> dark reddish-brown; rostrum, antennae and legs paler brown than body.</p><fig id="F1" position="float" orientation="portrait"><label>Figures 1–4.</label><caption><p><italic><tp:taxon-name><tp:taxon-name-part taxon-name-part-type="genus">Orthotemnus</tp:taxon-name-part> <tp:taxon-name-part taxon-name-part-type="species">longitarsus</tp:taxon-name-part></tp:taxon-name></italic> habitus. <bold>1</bold> ♂ dorsal aspect <bold>2</bold> ♂ lateral aspect <bold>3</bold> ♀ dorsal aspect <bold>4</bold> ♀ lateral aspect.</p></caption><graphic xmlns:xlink="http://www.w3.org/1999/xlink" xlink:href="zookeys-472-103-g001.jpg" position="float" orientation="portrait" xlink:type="simple" id="oo_37056.jpg"/></fig><fig id="F2" position="float" orientation="portrait"><label>Figures 5–11.</label><caption><p><italic><tp:taxon-name><tp:taxon-name-part taxon-name-part-type="genus">Orthotemnus</tp:taxon-name-part> <tp:taxon-name-part taxon-name-part-type="species">longitarsus</tp:taxon-name-part></tp:taxon-name></italic> SEM photographs. <bold>5</bold> ♂ habitus, lateral aspect <bold>6</bold> enlargement of head and prothorax, lateral aspect <bold>7</bold> enlargement of lateral part of metathorax <bold>8</bold> enlargement of serrate dorsal margin of metaventrite <bold>9</bold> enlargement of left elytron <bold>10</bold> enlargement of apical half of rostrum, lateral aspect <bold>11</bold> enlargement of antennal club.</p></caption><graphic xmlns:xlink="http://www.w3.org/1999/xlink" xlink:href="zookeys-472-103-g002.jpg" position="float" orientation="portrait" xlink:type="simple" id="oo_37057.jpg"/></fig><p><italic>Rostrum</italic> (Figs <xref ref-type="fig" rid="F2">6</xref>, <xref ref-type="fig" rid="F2">10</xref>) long, more than 2 × longer than width at base, more or less 0.5 × as long as pronotum; narrow before antennal insertions (basal half), sides parallel, curved dorsally, widening after antennal insertion (in apical half), curved ventrally at antennal insertions; antennae inserted after middle of rostrum; with fine, subcircular, shallow punctures along dorsum, becoming oblong, denser towards apex; narrower at base than at apex; scrobes (Fig. <xref ref-type="fig" rid="F2">10</xref>). well-defined, deep, short, located in middle of rostrum, dorsal margin slightly lower than upper margin of eye, ventral margin black, visible in dorsal view.</p><!--PageBreak--><!--PageBreak--><!--PageBreak--><p><italic>Mouthparts</italic>. Maxillae (Fig. <xref ref-type="fig" rid="F5">25</xref>) with palpiger with large, slender seta near basolateral margin; galeo-lacinial complex with several large, tooth-like setae along margin, a few smaller, slender setae near base. Labium (Fig. <xref ref-type="fig" rid="F5">26</xref>) with prementum elongate, lacking setae; 1<sup>st</sup> segment of palpus with 2 setae, 2<sup>nd</sup> segment with 1 seta, 3<sup>rd</sup> (apical) segment lacking setae. Right mandible (Fig. <xref ref-type="fig" rid="F5">24</xref>) with 3 teeth and a small molar region, primary tooth largest, second and third teeth smaller; left mandible (Fig. <xref ref-type="fig" rid="F5">23</xref>) mainly with large primary tooth and molar region, other teeth reduced to small ridges.</p><p><italic>Antennae</italic> (Figs <xref ref-type="fig" rid="F2">10</xref>–<xref ref-type="fig" rid="F3">12</xref>) pale, long, glossy brown, clubs pilose; scapes slightly bent at middle, thick and widening in distal third, widened part with sparse, shallow, oblong punctures with fine suberect setae, smooth, passing posterior margin of eye, approaching postocular constriction, approximately as long as or slightly shorter than funicle; clubs compact; funicles with all segments with few fine, erect setae, loose, segment 1 stout, longer than wide, segments 2–5 subequal, 6 and 7 wider than long, 7 wider than 6; clubs (Fig. <xref ref-type="fig" rid="F2">11</xref>). longer than wide, oval, slightly laterally flattened, 3-segmented, setigerous, setae suberect towards apex, acuminate.</p><fig id="F3" position="float" orientation="portrait"><label>Figures 12–18.</label><caption><p><italic><tp:taxon-name><tp:taxon-name-part taxon-name-part-type="genus">Orthotemnus</tp:taxon-name-part> <tp:taxon-name-part taxon-name-part-type="species">longitarsus</tp:taxon-name-part></tp:taxon-name></italic> SEM photographs. <bold>12</bold> antenna <bold>13</bold> ♂ abdominal tergites <bold>14</bold> enlargement of portions of tergites 5 and 6 showing spiculate patches <bold>15</bold> enlargement of tergite 7 showing rows of plectra <bold>16</bold> enlargement of plectra on tergite 7 <bold>17</bold> ♂ abdominal venter <bold>18</bold> enlargement of apical portion of ventrite 5.</p></caption><graphic xmlns:xlink="http://www.w3.org/1999/xlink" xlink:href="zookeys-472-103-g003.jpg" position="float" orientation="portrait" xlink:type="simple" id="oo_37063.jpg"/></fig><p><italic>Head</italic> oval, laterally constricted behind eyes, constriction weak dorsally, temples swollen, with subcircular punctures, fine sparse punctures behind postocular constriction, wrinkled, glossy; forehead slightly convex, broader than rostral base, with clear circular punctures, interspaces 2–3 × puncture diameter, with short median longitudinal furrow; vertex bulbous, convex, wrinkled. Eyes oval, widely separated, convex, with coarse, convex facets.</p><p><italic>Pronotum</italic> conical, anteriorly constricted, deep laterally but weak dorsally, forming collar with large, circular punctures throughout, punctures separated by approximately 1–2 × their diameter, with abbreviated smooth median line not reaching anterior and posterior margins, dorsally and laterally convex, truncate along posterior margin.</p><p><italic>Mesonotum</italic> (Fig. <xref ref-type="fig" rid="F5">29</xref>) typical of <tp:taxon-name><tp:taxon-name-part taxon-name-part-type="subfamily">Cossoninae</tp:taxon-name-part></tp:taxon-name>; axillary cord enlarged, lateral margins rounded.</p><p><italic>Scutellum</italic> visible, transverse-oblong, smooth, dull.</p><p><italic>Metanotum</italic> (Fig. <xref ref-type="fig" rid="F5">30</xref>) with metascutum reaching posterior margin of notum; scutellar groove nearly reaching posterior margin of notum; allocrista angular at anteromesal angle.</p><p><italic>Metendosternite</italic> (Fig. <xref ref-type="fig" rid="F5">28</xref>) stalk slightly taller than wide; longitudinal flange short; furcal arm slender, bifid at apex; hemiductus slender.</p><p><italic>Proventriculus</italic> as in Fig. <xref ref-type="fig" rid="F5">27</xref>.</p><p><italic>Elytra</italic> (Figs <xref ref-type="fig" rid="F2">5</xref>, <xref ref-type="fig" rid="F2">9</xref>. glossy, long, disk convex, lateral margins parallel until declivity, base truncate, slightly broader than pronotal base; striae with large, deep circular punctures, punctures separated by approximately 1–1.5 × puncture diameter, first stria (sutural stria) deeper and depressed near scutellum; intervals smooth, equal, convex, with a single row of fine punctures, wider than striae; sutural interval deeper and depressed near scutellum, dilated at declivity to apex, interval 3 elevated caudally of declivity, with more than one row of fine punctures; intervals 4, 5 and 6 connected slightly caudally of declivity but not reaching apex; interval 9 forming oblique, ridged elevation caudally of declivity and connected to interval 3, not reaching apex; humeri truncate, quadrate.</p><!--PageBreak--><!--PageBreak--><p><italic>Hindwings</italic> (Fig. <xref ref-type="fig" rid="F5">31</xref>) slender, lacking jugal area (anal lobe); <italic>Rr</italic> slender, abbreviated, not reaching <italic>rcm</italic>; <italic>rc</italic> absent; <italic>1rs</italic> triangular and larger than <italic>2rs</italic>; <italic>R3</italic> absent; <italic>Cu1</italic> not reaching posterior margin; <italic>r-m</italic> absent; <italic>A</italic> simple, other anal veins absent.</p><p><italic>Thoracic sterna</italic> flat; prosternum wrinkled, with deep circular punctures; procoxae separated by 0.5 × diameter of coxa; mesoventrite flush with prosterum, base bisinuate, mesocoxae separated by approximately coxal diameter; metaventrite transverse, longitudinal sulcus from base to beyond middle, with circular punctures spaced by 2–3 × diameter of puncture, meta coxae separated by slightly less than 2 × diameter of coxa; dorsal margins of metaventrite serrate (sclerolepidial setae absent, though setal sockets present; Figs <xref ref-type="fig" rid="F2">7</xref>–<xref ref-type="fig" rid="F2">8</xref>).</p><p><italic>Legs</italic> (Figs <xref ref-type="fig" rid="F4">19</xref>–<xref ref-type="fig" rid="F4">22</xref>). Ffemora glossy, robust along distal two-thirds, with small, circular, sparse punctures, separated by approximately 2–4 × puncture diameter, slightly less than 2 × length of tibia; tibiae with smaller, similarly spaced punctures, straight, nearly uniform in width; uncus small, at outer apical margin, approximately 0.5 × as long as tarsomere 5, praemucro at inner apical margin covered by a small tuft of setae; tarsi longer than tibiae, 5-segmented; segments 1–3 with long, pale yellowish setae, 1 2 × longer than wide; 2 subequal in length and width; 3 wider than long, notched; 4 small, 5 longer than others combined, curved, dorsally convex, glossy, with appressed pale yellowish setae; claws simple, free.</p><fig id="F4" position="float" orientation="portrait"><label>Figures 19–22.</label><caption><p><italic><tp:taxon-name><tp:taxon-name-part taxon-name-part-type="genus">Orthotemnus</tp:taxon-name-part> <tp:taxon-name-part taxon-name-part-type="species">longitarsus</tp:taxon-name-part></tp:taxon-name></italic> SEM photographs of legs. <bold>19</bold> foreleg <bold>20</bold> middle leg <bold>21</bold> hindleg <bold>22</bold> enlargement of hind tarsus.</p></caption><graphic xmlns:xlink="http://www.w3.org/1999/xlink" xlink:href="zookeys-472-103-g004.jpg" position="float" orientation="portrait" xlink:type="simple" id="oo_37058.jpg"/></fig><fig id="F5" position="float" orientation="portrait"><label>Figures 23–31.</label><caption><p><italic><tp:taxon-name><tp:taxon-name-part taxon-name-part-type="genus">Orthotemnus</tp:taxon-name-part> <tp:taxon-name-part taxon-name-part-type="species">longitarsus</tp:taxon-name-part></tp:taxon-name></italic> mouthparts, internal structures and hindwing. <bold>23</bold> left mandible <bold>24</bold> right mandible <bold>25</bold> maxilla <bold>26</bold> labium <bold>27</bold> proventriculus <bold>28</bold> metendosternite <bold>29</bold> mesonotum <bold>30</bold> metanotum <bold>31</bold> hindwing: <bold>C</bold> = Costa <bold>Sc</bold> = Subcosta <bold>Rr</bold> = radial recurrent vein <bold>R</bold> = Radius <bold>rcm</bold> = margin of radial cell <bold>2rs, 1rs</bold> = radial sclerites <bold>pst</bold> = postradial stripe <bold>mst</bold> = medial stripe <bold>Cu</bold> = Cubital <bold>A</bold> = Anal.</p></caption><graphic xmlns:xlink="http://www.w3.org/1999/xlink" xlink:href="zookeys-472-103-g005.jpg" position="float" orientation="portrait" xlink:type="simple" id="oo_37059.jpg"/></fig><!--PageBreak--><!--PageBreak--><!--PageBreak--><p><italic>Abdomen.</italic> <bold>Tergites</bold> (Figs <xref ref-type="fig" rid="F3">13</xref>–<xref ref-type="fig" rid="F3">16</xref>) with microtrichial wing-locking patches restricted to posterior half of tergites 2–5 and present on most of tergite 6; two linear rows of plectra present on tergite 7 (<xref ref-type="bibr" rid="B7">Lyal and King 1996</xref>). <bold>Ventrites</bold> (Fig. <xref ref-type="fig" rid="F3">17</xref>, <xref ref-type="fig" rid="F3">18</xref>). glossy, 1 and 2 with large, circular punctures, punctures separated by 2–3 × their diameter; 1 broader than 2, projecting between metacoxae, 1 and 2 clearly separated; 3 and 4 narrow, equal, each with two rows of punctures, basal row with large, deep, oblong punctures, apical row with fine small punctures, with fine suberect setae apically; 5 transverse, posterior margin rounded, with large, oblong, deep punctures at base, punctures becoming sparse and subcircular apically with some appressed setae.</p><p><italic>Male terminalia and genitalia</italic> (Figs <xref ref-type="fig" rid="F6">32</xref>–<xref ref-type="fig" rid="F6">37</xref>). Spiculum gastrale of sternite IX with flattened, expanded apex; apex approaching size of sternite at base. Sternite VIII divided, with 2 setae on each hemisternite. Tegmen complete; manubrium nearly 0.5 × length of tegmen. Penis with temones ca. 4.5 × body of penis; apical margin setose; endophallus (internal sac) extensive, greater than 0.5 × length of temones, bearing several internal sclerites from approximate middle of endophallus to its apex.</p><fig id="F6" position="float" orientation="portrait"><label>Figures 32–37.</label><caption><p><italic><tp:taxon-name><tp:taxon-name-part taxon-name-part-type="genus">Orthotemnus</tp:taxon-name-part> <tp:taxon-name-part taxon-name-part-type="species">longitarsus</tp:taxon-name-part></tp:taxon-name></italic> ♂ terminalia. <bold>32–33</bold> Penis, lateral aspect <bold>34–35</bold> aedeagus, dorsal aspect <bold>36</bold> sternites VIII and IX <bold>37</bold> tegmen.</p></caption><graphic xmlns:xlink="http://www.w3.org/1999/xlink" xlink:href="zookeys-472-103-g006.jpg" position="float" orientation="portrait" xlink:type="simple" id="oo_37060.jpg"/></fig><p><italic>Female terminalia and genitalia</italic> (Figs <xref ref-type="fig" rid="F7">38</xref>–<xref ref-type="fig" rid="F7">40</xref>). Gonocoxites of typical form; oblong; styli elongate, narrow. Spermatheca approximately crescent-shaped. Sternite VIII with spiculum ventrale gradually narrowing towards apex; base with many setae, setae mostly bifid at middle of base and mostly simple laterally; many microtrichia along basal region of sternite anteriorly of setae.</p><fig id="F7" position="float" orientation="portrait"><label>Figures 38–40.</label><caption><p><italic><tp:taxon-name><tp:taxon-name-part taxon-name-part-type="genus">Orthotemnus</tp:taxon-name-part> <tp:taxon-name-part taxon-name-part-type="species">longitarsus</tp:taxon-name-part></tp:taxon-name></italic> ♀ terminalia. <bold>38</bold> ovipositor (coxites and styli) <bold>39</bold> spermatheca <bold>40</bold> sternite VIII.</p></caption><graphic xmlns:xlink="http://www.w3.org/1999/xlink" xlink:href="zookeys-472-103-g007.jpg" position="float" orientation="portrait" xlink:type="simple" id="oo_37061.jpg"/></fig></tp:treatment-sec><tp:treatment-sec sec-type="Material examined"><title>Material examined.</title><p><bold>Holotype:</bold> male: China: Jiangsu: Jiangsu Province, Nanjing, Zijingshan, <named-content xmlns:xlink="http://www.w3.org/1999/xlink" content-type="dwc:verbatimCoordinates" xlink:type="simple">32.30°N, 118.49°E</named-content>, 05 III 2008, collected by Liang Ding (IOZ). <bold>Paratypes:</bold> 4 ♀ and 4 ♂: same data as holotype; found under trees in park.</p></tp:treatment-sec><tp:treatment-sec sec-type="Etymology"><title>Etymology.</title><p>The specific epithet is a combination of the Latin word <italic>longus</italic> and the Latinized Greek word <italic>tarsus</italic>, referring to the longer tarsus in relation to the tibia; it is a noun in apposition.</p><!--PageBreak--></tp:treatment-sec><tp:treatment-sec sec-type="Distribution"><title>Distribution.</title><p>China: Jiangsu Province: Nanjing, Zijingshan.</p></tp:treatment-sec><tp:treatment-sec sec-type="Sexual dimorphism"><title>Sexual dimorphism.</title><p>The female (Figs <xref ref-type="fig" rid="F1">3</xref>–<xref ref-type="fig" rid="F1">4</xref>) is smaller than the male (Figs <xref ref-type="fig" rid="F1">1</xref>–<xref ref-type="fig" rid="F1">2</xref>), and its rostrum is slightly shorter and slenderer than that of the male. Males also have concave first and second ventrites, the first slightly more projected between the metacoxae than in the female.</p></tp:treatment-sec><ref-list><ref id="B7"><mixed-citation xmlns:xlink="http://www.w3.org/1999/xlink" xlink:type="simple"><person-group><name name-style="western"><surname>Lyal</surname><given-names>CHC</given-names></name><name name-style="western"><surname>King</surname><given-names>T</given-names></name></person-group> (<year>1996</year>) <article-title>Elytro-tergal stridulation in weevils (<tp:taxon-name><tp:taxon-name-part taxon-name-part-type="class">Insecta</tp:taxon-name-part></tp:taxon-name>: <tp:taxon-name><tp:taxon-name-part taxon-name-part-type="order">Coleoptera</tp:taxon-name-part></tp:taxon-name>: <tp:taxon-name><tp:taxon-name-part taxon-name-part-type="superfamily">Curculionoidea</tp:taxon-name-part></tp:taxon-name>).</article-title><source>Journal of Natural History</source><volume>30</volume>: <fpage>703</fpage>−<lpage>773</lpage>. doi: <ext-link ext-link-type="doi" xlink:href="10.1080/00222939600770391" xlink:type="simple">10.1080/00222939600770391</ext-link></mixed-citation></ref></ref-list></tp:taxon-treatment>
